# Supplementary material for: Insulin Signaling Pathway Mediates FoxO–Pepck Axis Regulation of Glucose Homeostasis in Drosophila suzukii
Source: Int J Mol Sci. 2024 Sep 27;25(19):10441. doi: 10.3390/ijms251910441 (PMC11482478; doi:10.3390/ijms251910441)
Supplement: Supplementary file 1 [file ijms-25-10441-s001.zip]

Archive with 1 entries (1 files):
- ijms-3098640-supplementary.pdf
